# Supplementary material for: Comparative transcriptome analysis indicates conversion of stamens into pistil-like structures in male sterile wheat (Triticum aestivum L.) with Aegilops crassa cytoplasm
Source: BMC Genomics. 2020 Feb 4;21:124. doi: 10.1186/s12864-020-6450-2 (PMC7001380; doi:10.1186/s12864-020-6450-2)
Supplement: Supplementary file 1 — Additional file 1: Table S1. B706-vs-C706A GO enrichment in biological process. [file 12864_2020_6450_MOESM1_ESM.xlsx]

## Sheet: Table-S2
B706-vs-C706A GO Enrichment (Biological Process)
#	GO ID	Description	GeneRatio (8869)	BgRatio (48620)	pvalue	qvalue
1	GO:0005975	carbohydrate metabolic process	940 (10.6%)	3117 (6.41%)	0	0
2	GO:0044710	single-organism metabolic process	504 (5.68%)	2116 (4.35%)	0	0
3	GO:0006629	lipid metabolic process	420 (4.74%)	1808 (3.72%)	0	5e-06
4	GO:0044699	single-organism process	1217 (13.72%)	5844 (12.02%)	0	5e-06
5	GO:0019748	secondary metabolic process	63 (0.71%)	197 (0.41%)	2e-06	0.000225
6	GO:0036211	protein modification process	1378 (15.54%)	6851 (14.09%)	1e-05	0.000628
7	GO:0006464	cellular protein modification process	1377 (15.53%)	6848 (14.08%)	1e-05	0.000628
8	GO:0043412	macromolecule modification	1379 (15.55%)	6859 (14.11%)	1.1e-05	0.000628
9	GO:0040007	growth	63 (0.71%)	212 (0.44%)	3.2e-05	0.00168
10	GO:0009653	anatomical structure morphogenesis	113 (1.27%)	436 (0.9%)	4.2e-05	0.001982
11	GO:0016049	cell growth	47 (0.53%)	151 (0.31%)	8.9e-05	0.00385
12	GO:0050794	regulation of cellular process	341 (3.84%)	1561 (3.21%)	0.000138	0.005475
13	GO:0051716	cellular response to stimulus	339 (3.82%)	1556 (3.2%)	0.000177	0.00602
14	GO:0007165	signal transduction	337 (3.8%)	1546 (3.18%)	0.000177	0.00602
15	GO:0023052	signaling	339 (3.82%)	1562 (3.21%)	0.000236	0.007011
16	GO:0044700	single organism signaling	339 (3.82%)	1562 (3.21%)	0.000236	0.007011
17	GO:0009056	catabolic process	407 (4.59%)	1909 (3.93%)	0.000269	0.007535
18	GO:0050896	response to stimulus	924 (10.42%)	4620 (9.5%)	0.000681	0.018012
19	GO:0050789	regulation of biological process	375 (4.23%)	1773 (3.65%)	0.000824	0.020642
20	GO:0009607	response to biotic stimulus	84 (0.95%)	336 (0.69%)	0.001199	0.028538
