# Supplementary material for: Comparative transcriptome analysis indicates conversion of stamens into pistil-like structures in male sterile wheat (Triticum aestivum L.) with Aegilops crassa cytoplasm
Source: BMC Genomics. 2020 Feb 4;21:124. doi: 10.1186/s12864-020-6450-2 (PMC7001380; doi:10.1186/s12864-020-6450-2)
Supplement: Supplementary file 2 — Additional file 2: Table S2. B706-vs-C706A pathway enrichment. [file 12864_2020_6450_MOESM2_ESM.xlsx]

## Sheet: Table S3-1
B706-vs-C706A Pathway Enrichment
#	Pathway	DEGs genes with pathway annotation (4050)	All genes with pathway annotation (25460)	Pvalue	Qvalue	Pathway ID
1	Starch and sucrose metabolism	353 (8.72%)	1060 (4.16%)	0	0	ko00500
2	Citrate cycle (TCA cycle)	103 (2.54%)	238 (0.93%)	0	0	ko00020
3	Glycolysis / Gluconeogenesis	190 (4.69%)	614 (2.41%)	0	0	ko00010
4	Phenylpropanoid biosynthesis	315 (7.78%)	1227 (4.82%)	0	0	ko00940
5	Carbon metabolism	325 (8.02%)	1297 (5.09%)	0	0	ko01200
6	Pyruvate metabolism	122 (3.01%)	367 (1.44%)	0	0	ko00620
7	Pentose and glucuronate interconversions	87 (2.15%)	268 (1.05%)	0	0	ko00040
8	Cyanoamino acid metabolism	102 (2.52%)	371 (1.46%)	0	0	ko00460
9	Phosphatidylinositol signaling system	86 (2.12%)	297 (1.17%)	0	0	ko04070
10	Plant-pathogen interaction	229 (5.65%)	1016 (3.99%)	0	0	ko04626
11	Amino sugar and nucleotide sugar metabolism	134 (3.31%)	533 (2.09%)	0	0	ko00520
12	Insulin resistance	67 (1.65%)	217 (0.85%)	0	0	ko04931
13	Endocytosis	162 (4%)	697 (2.74%)	0	2e-06	ko04144
14	Glycerolipid metabolism	78 (1.93%)	280 (1.1%)	0	2e-06	ko00561
15	Valine, leucine and isoleucine degradation	56 (1.38%)	181 (0.71%)	0	3e-06	ko00280
16	Photosynthesis - antenna proteins	46 (1.14%)	139 (0.55%)	0	3e-06	ko00196
17	Glycerophospholipid metabolism	103 (2.54%)	407 (1.6%)	1e-06	5e-06	ko00564
18	Phenylalanine metabolism	67 (1.65%)	240 (0.94%)	2e-06	1.1e-05	ko00360
19	AGE-RAGE signaling pathway in diabetic complications	24 (0.59%)	58 (0.23%)	3e-06	2.2e-05	ko04933
20	Galactose metabolism	101 (2.49%)	415 (1.63%)	5e-06	3.2e-05	ko00052
21	Cutin, suberine and wax biosynthesis	47 (1.16%)	160 (0.63%)	1.3e-05	7.8e-05	ko00073
22	Propanoate metabolism	34 (0.84%)	110 (0.43%)	6.3e-05	0.000367	ko00640
23	Fatty acid biosynthesis	49 (1.21%)	183 (0.72%)	0.000116	0.000653	ko00061
24	Ubiquinone and other terpenoid-quinone biosynthesis	52 (1.28%)	198 (0.78%)	0.000126	0.000676	ko00130
25	Phagosome	83 (2.05%)	355 (1.39%)	0.000145	0.000748	ko04145
26	Taurine and hypotaurine metabolism	19 (0.47%)	54 (0.21%)	0.000419	0.002077	ko00430
27	Inositol phosphate metabolism	59 (1.46%)	246 (0.97%)	0.000628	0.003003	ko00562
28	Ether lipid metabolism	34 (0.84%)	124 (0.49%)	0.000762	0.003511	ko00565
29	Degradation of aromatic compounds	22 (0.54%)	70 (0.27%)	0.000908	0.004041	ko01220
30	Fructose and mannose metabolism	67 (1.65%)	296 (1.16%)	0.001465	0.006299	ko00051
31	Glycosphingolipid biosynthesis - globo series	16 (0.4%)	47 (0.18%)	0.00174	0.007241	ko00603
32	Carbon fixation in photosynthetic organisms	103 (2.54%)	495 (1.94%)	0.002136	0.008612	ko00710
33	Ascorbate and aldarate metabolism	42 (1.04%)	172 (0.68%)	0.002466	0.00964	ko00053
34	Biosynthesis of amino acids	191 (4.72%)	1000 (3.93%)	0.003306	0.012542	ko01230
35	Brassinosteroid biosynthesis	22 (0.54%)	78 (0.31%)	0.00417	0.01537	ko00905
36	Butanoate metabolism	25 (0.62%)	97 (0.38%)	0.008389	0.030062	ko00650
