# Supplementary material for: Comparative transcriptome analysis indicates conversion of stamens into pistil-like structures in male sterile wheat (Triticum aestivum L.) with Aegilops crassa cytoplasm
Source: BMC Genomics. 2020 Feb 4;21:124. doi: 10.1186/s12864-020-6450-2 (PMC7001380; doi:10.1186/s12864-020-6450-2)
Supplement: Supplementary file 3 — Additional file 3: Table S3. Phylogenetic tree based on MADS-box transcription factor genes in different plant species. [file 12864_2020_6450_MOESM3_ESM.xlsx]

## Sheet: Sheet1
Table S8 Sequence-specific primers used for qRT-PCR
Gene accession	Forward primer (5’-3‘)	Reverse primer (5’-3’)	Annotion
Traes_4DS_4C4EB1D21	GACAAAAGCCCCATAGACGA	GGGATCGCTCCAATAACTGA	MADS-box transcription factor 2 [Aegilops tauschii]
Traes_7AS_9C42A4D51	AGGCCTCCAGTAAGGCTCTC	TGCCATCTTTCTCTGCATTG	MADS-box transcription factor TaAGL8 [Triticum aestivum]
Traes_7AS_CA6E66D75	AGCAGCCGGCTATTGATTTA	CCCTTGTGTTGGAGGTCACT	MIKC-type MADS-box transcription factor WM24A [Triticum aestivum]
Traes_7BS_3923892F1	CGGTGCTCCTTTGTTTGTTT	GTGGAGGAGAAGACGACGAG	MADS-box transcription factor TaAGL36 [Triticum aestivum]
Traes_4AS_A322E6446	CCCTCCAGCAGAAAATGAAA	TCCAGCAATTCTTGCTCCTT	MADS-box transcription factor 1 [Triticum urartu]
Traes_6AL_1F7DAC5FA	CCAGACAGCGAAAGACACAA	GTCCATAGCAGCGGAATGAT	MADS-box transcription factor TaAGL37 [Triticum aestivum]
Traes_4BS_0E4DC503B	GCTACCACCGAGCTTCAGTC	GCTCCTTGAGCTGGTAATGC	PREDICTED: EPIDERMAL PATTERNING FACTOR-like protein 2 [Brachypodium distachyon]
Traes_1BL_B44C0D37C	AGGACGACGATCGACAGGTA	TGTCAAGTTGCCGACGGATT	MIKC-type MADS-box transcription factor WM27A [Triticum aestivum]
Traes_5BS_EC0763430	GGGATGACCTACATCGGCTA	CTGCTTTCCGTCAGACCACT	ATP synthase subunit epsilon, mitochondrial [Triticum urartu]
Traes_5AS_7136914F8	GGATGACCTACGTCGGCTAC	GCGGGAGTAGTGGACCTTCT	ATP synthase subunit epsilon, mitochondrial [Triticum urartu]
Traes_5AL_321A1699E	CACGTGATGTGGTGGAGAAC	TCTCTTACGGCACTCCTCGT	6-phosphofructokinase 5, chloroplastic [Aegilops tauschii]
Traes_6DS_1C754D431	GGATGAGAGGGATGACTGGA	GTCGAACGGCTAAGCAACTC	PREDICTED: citrate synthase 4, mitochondrial-like [Brachypodium distachyon]
Traes_2AL_30692AE33	GCGATCCACAAGGCTAACAT	GATCAAACCAGCGGACAGAT	PREDICTED: citrate synthase 4, mitochondrial-like [Brachypodium distachyon]
Traes_6AL_62E41A35D	GTCAGGACCATGCCATCTTT	TGCCTTCTGCAATGACACTC	Isocitrate dehydrogenase (NAD) regulatory subunit 1, mitochondrial [Aegilops tauschii]
Traes_4DL_A8E45AC21	GCAGCACATGATGCTTTTGT	ATTGCCCATAACCTGAGCAC	Isocitrate dehydrogenase (NAD) regulatory subunit 1, mitochondrial [Aegilops tauschii]
Traes_1BL_FFEA08837	GACGGTGGGCTCTATGAACA	TGGCAACCAGCGAAGAAGAG	PREDICTED: hexokinase-5 [Setaria italica]
Traes_7BL_0367BBFE6	GTGCTCCATGTGGCTTTGAGA	ACTGCTTGATTTTATCCTTAACAGC	Malate dehydrogenase (NADP), chloroplastic [Aegilops tauschii]
Traes_3AL_219064574	TCTGTGTGACAAGCTCGCTCA	ATCTGCGACCTACTTACTTGT	MADS-box transcription factor TaAGL14 [Triticum aestivum]
actin	CTCCCTCACAACAACCGC	TACCAGGAACTTCCATACCAAC	actin
