# Supplementary material for: Comparative transcriptome analysis indicates conversion of stamens into pistil-like structures in male sterile wheat (Triticum aestivum L.) with Aegilops crassa cytoplasm
Source: BMC Genomics. 2020 Feb 4;21:124. doi: 10.1186/s12864-020-6450-2 (PMC7001380; doi:10.1186/s12864-020-6450-2)
Supplement: Supplementary file 4 — Additional file 4: Table S4. Sequence-specific primers used for RT-qPCR. [file 12864_2020_6450_MOESM4_ESM.xlsx]

## Sheet: Sheet1
>TaAGL36	MARERRAIRRIESAAARQVTFSKRRRGLFKKAEELAVLCDADVALVVFSSTGKLSQFASSSMNEIIDKYSTHSKNLGKSDQQPAIDLNLEHCKYDSLNEQLAEASLRLRRMRGEELDGLSVGELQQMEKNLETGLQRVLCTKDRQFMQQINDLQQKGTQLAEENMRLKNQMHEVPTASMVAVADADAENVVPDDVHSSDSVMTAVHSASSQDNDDGSDISLKLALPWK
>TaAGL40
MGRGKVELKRIDNKISRQVTFAKRRNGLLKKAYELSLLCDAEVALIIFSARGRLFEFSTSSRMYKTLERYRSCNFNSEATATPETELSNYQEYLKLKTRVEFLQTTQRNLLGEDLGPLNMKELEQLENQIEISLKHIRATKSQQSLDQLFELKRKEKQLQDVNKDLRKKIQETGADSVLQMFCQDVGPSGSSGHANQANQQEYFHPDCDPSLRMGYDHAYLDHLNKE
>TaMS-MADSbox
MQILNEQLAAPSTGLMVKESASPGSGSGSAGGAAEKMGRGRIEIKRIENTTNRQVTFCKRRNGLLKKAYELSVLCDAEVALIVFSGRGRLYEYSNNSVKATIERYKKATSDTSSAGTVAEINAQHYQQESAKLKQQITTLQNSNRTLIADTMATMSHRDLKQLEGRLDKGPGKIRARKNELLCAEIEYMQRREMELQNNNSFLREKVAETERGQQQTLNMMGAASTSNEYEQNMIHCDPRTFLQFNFMQQQPQYYSQQEDRKSFNSVGR
>MAD-Box factor 2D	MGRVKLKIKKLENTSGRQVTYSKRRSGILKKAKELSILCDIDLILLMFSPSGRPTICVGDKSPIDEVIAKYAQQTPQERAKRKLESLEALKKTFKKLDHDVNIQDFLGSGGQTVEELSSHLGALQCQMADVQKRLSYWSDPEKVENIDHIRAMEQSLKESLNRIGIHKENFAKQHLMGLQCAAAQFQNEMQLPLGLTGDPNPSSWFHSGGGSDGQPPMMLPEDPSLLHQRDIGCSTSTSLQSYPGYFSMSKQSTDTAGGEQQHQQAAAVHQHQHQHQQPEFSQGDCLTSLHLGAQFPYQSAFDHASLLNDRLFRPDMELHVDNAAASAMDFVGGHYEMPRPGDEASFQNWASAACGATMYDHQQQPPSAQLIVQNMTESLTVSSLQQQL
>MAD-Box factor 2A	MGRVKLKIKKLENTSGRQVTYSKRRSGILKKAKELSILCDIDLILLMFSPSGRPTICVGDKSPIDEVIAKYAQQTPQERAKRKLESLEALKKTFKKLDHDVNIQDFLGSGGQTVEELSSHLGALQCQMADVQKRLSYWSDPEKVENIDHIRAMEQSLKESLNRIGIHKENFAKQHLMGLQCAAAQFQNEMQLPLGLTGDPNPSLWFHSGGGSDGQPAMMLPEDPSLLHQRDIGCSTSTSLQSYPGYFSMSKQSTDTAGGEQQHQQAAAVHQHQHQQPEFSQGDCLTSLHLGAQFPYQSAFDHASLLNDRLFRPDMELHVDNAAASAMDFVGGHYEMPRPGDEASFQNWASAACGATMYDHQQQQPSAQLIVKNMTESLTVSSLQQQL
>MAD-Box factor 2B
MGRVKLKIKKLENTSGRQVTYSKRRSGILKKAKELSILCDIDLILLMFSPSGRPTICVGDKSPIDEVIAKYAQQTPQERAKRKLESLEALKKTFKKLDHDVNIQDFLGSGGQTVEELSSHLGALQCQMADVQKRLSYWSDPEKVENIDHIRAMEQSLKESLNRIGIHKENFAKQHLMGLQCPAAQFQNEMQLPLGLTGDPNPSSWFHNGGSSDGQPPMMLPEDPSLLHQRDIGCSTSTSLQSYPGYFSMSKQSTDTAAGEQQHQQAAGVRQHQHQHQQPEFSQGDCLTSLHLGAQFPYQSAFDHASLLNDRLFRPDMELHVDNAAASAMDFVGGHYEMPRPGDEASFQNWASAACGATMYDHQQQPPSAQLIVQNITESLTVSSLQQQL
>WM9B
MGRGRVELKRIENKINRQVTFSKRRNGLLKKAYELSVLCDAEVALIIFSSRGKLYEFGSAGTTKTLERYQHCCYNAQDSNGALSETQSWYQEMSKLKAKFEALQRTQRHLLGEDLGPLSVKELQQLEKQLECSLSLARQRKTQLMMEQVEELCRKERQLGDINRQLKHKLDAEGSNSNNYRAMQQISWAAGTVVDEGAAAYHMQQHQQHPNHSAAMDCEPTLQIGYHHQFTAPDQPANNIPRSSAPGGENNFMLGWIL
>OsMADs6
MGRGRVELKRIENKINRQVTFSKRRNGLLKKAYELSVLCDAEVALIIFSSRGKLYEFGSAGITKTLERYQHCCYNAQDSNNALSETQSWYHEMSKLKAKFEALQRTQRHLLGEDLGPLSVKELQQLEKQLECALSQARQRKTQLMMEQVEELRRKERQLGEINRQLKHKLEVEGSTSNYRAMQQASWAQGAVVENGAAYVQPPPHSAAMDSEPTLQIGYPHQFVPAEANTIQRSTAPAGAENNFMLGWVL
>OsMADS17
MDRSEMGRGRVELKRIENKINRQVTFSKRRNGLLKKAYELSVLCDAEVALIIFSSRGKLYEFGSAGINKTLEKYNSCCYNAQGSNSALAGGEHQSWYQEMSRLKTKLECLQRSQRHMLGEDLGPLSIKELQQLEKQLEYSLSQARQRKTQIMMEQVDDLRRKERQLGELNKQLKNKLEAEADSSNCRSAIQDSWVHGTVVSGGRVLNAQPPPDIDCEPTLQIGYYQFVRPEAANPRSNGGGGDQNNNFVMGWPL
>AtAGL6
MGRGRVEMKRIENKINRQVTFSKRRNGLLKKAYELSVLCDAEVALIIFSSRGKLYEFGSVGIESTIERYNRCYNCSLSNNKPEETTQSWCQEVTKLKSKYESLVRTNRNLLGEDLGEMGVKELQALERQLEAALTATRQRKTQVMMEEMEDLRKKERQLGDINKQLKIKFETEGHAFKTFQDLWANSAASVAGDPNNSEFPVEPSHPNVLDCNTEPFLQIGFQQHYYVQGEGSSVSKSNVAGETNFVQGWVL
>AtAGL16
MLQWMLLGLHYLSTTLYNYETTLFFGSMKSVIERYSDAKGETSSENDPASEIQFWQKEAAILKRQLHNLQENHRQMMGEELSGLSVEALQNLENQLELSLRGVRMKKDQMLIEEIQVLNREGNLVHQENLDLHKKVNLMHQQNMELHEKVSEVEGVKIANKNSLLTNGLDMRDTSNEHVHLQLSQPQHDHETHSKAIQLNYFSFIA
>ZmZAG3
MGRGRVELKRIENKINRQVTFSKRRNGLLKKAYELSVLCDAEVALIIFSSRGKLYEFGSAGITKTLERYQHCCYNAQDSNGALSETQSWYQEMSKLRAKFEALQRTQRHLLGEELGPLSVKELQQLEKQLECALSQARQRKTQLMMEQVEELRRKERHLGEMNRQLKHKLEAEGCSNYRTLQHAAWPAPGSTMVEHDGATYHVHPTTAQSVAMDCEPTLQIGYPPHHQFLPSEAANNIPRSPPGGENNFMLGWVL
>ZmZAG5
MGRGRVELKRIENKINRQVTFSKRRNGLLKKAYELSVLCDAEVALIIFSGRGKLYEFGSAGVTKTLERYQHCCYNAQDSNNGALSESQSWYQEISKLRAKFEALQRTQRHLLGEDLGPLSVKELQQLEKQLECALSQARQRKTQLMMEQVEELRRTIGLPIYICVFRSLYSSAQQIQPFTLMSKVFATFSWTAQERHLGEMNRQLKHKLEAEGCSNYTTLQHAACWPAPGGTIVEHDGATYQVHPPAHSVAMDCEPTLQIGYPHHQFPPPEAANNIPRSAATGENNFMLGWVL
>TaAP1-1
MGRGKVQLKRIENKINRQVTFSKRRSGLLKKAHEISVLCDAEVGLIIFSTKGKLYEFSTESCMDKILERYERYSYAEKVLVSSESEIQGNWCHEYRKLKAKVETIQKCQKHLMGEDLESLNLKELQQLEQQLESSLKHIRSRKNQLMHESISELQKKERSLQEENKVLQKELVEKQKAHAAQQDQTQPQTSSSSSSFMLRDAPPAANTSIHPAATGERAEDAAVQPQAPPRTGLPPWMVSHING
>TaAP1-2
MGRGPVQLRRIENKINRQVTFSKRRSGLLKKAHEISVLCDAEVALIVFSTKGKLYEYSSQDSSMDVILERYQRYSFEERAVLDPSIGNQANWGDEYGSLKIKLDALQKSQRQLLGEQLDPLTTKELQQLEQQLDSSLKHIRSRKNQLLFESISELQKKEKSLKDQNGVLQKHLVETEKEKNNVLSNIHHQEQLNGATNINHQEQLNGATTSSPSPTPATAQDSMATPNIGPYQSRESGGGNPEPQPSPAQANNSNLPPWMLSTISNR
>TaAP1-3
MGRGKVQLKRIENKINRQVTFSKRRNGLLKKAHEISVLCDAEVAVIVFSPKGKLYEHATDSSMDKILERYERYSYAEKALISAESESEGNWCHEYRKLKAKIETIQKCHKHLMGEDLDSLNLKELQQLEQQLESSLKHIRSRKSHLMMESISELQKKERSLQEENKALRKELVERQKAAASRQQQQQQQQQMQWEHQAQTTHTHTQNQPQAQTSSSSSSFMRRDQQAHAPQQNVCSYPPVTMGGEAAAAAAAPGQQAQLRIGGLPPWMLSHLNA
>OsMads14
MGRGKVQLKRIENKINRQVTFSKRRSGLLKKANEISVLCDAEVALIIFSTKGKLYEYATDSCMDKILERYERYSYAEKVLISAESDTQGNWCHEYRKLKAKVETIQKCQKHLMGEDLESLNLKELQQLEQQLENSLKHIRSRKSQLMLESINELQRKEKSLQEENKVLQKENPCSFLQLVEKQKVQKQQVQWDQTQPQTSSSSSSFMMREALPTTNISNYPAAAGERIEDVAAGQPQHVRIGLPPWMLSHING
>OsMADS18
MGRGPVQLRRIENKINRQVTFSKRRNGLLKKAHEISVLCDADVALIVFSTKGKLYEFSSHSSMEGILERYQRYSFDERAVLEPNTEDQENWGDEYGILKSKLDALQKSQRQLLGEQLDTLTIKELQQLEHQLEYSLKHIRSKKNQLLFESISELQKKEKSLKNQNNVLQKLMETEKEKNNAIINTNREEQNGATPSTSSPTPVTAPDPIPTTNNRKLNPVKFVQSNAAGLFHMAIGSLEQISPGLKAPEPNSEKASKCQSQPRGSGESEAQPSPAQAGNSKLPPWMLRTSHT
>OsMADS15
MGRGKVQLKRIENKINRQVTFSKRRNGLLKKAHEISVLCDAEVAAIVFSPKGKLYEYATDSRMDKILERYERYSYAEKALISAESESEGNWCHEYRKLKAKIETIQKCHKHLMGEDLESLNLKELQQLEQQLESSLKHIISRKSHLMLESISELQKKERSLQEENKALQKELVERQKNVRGQQQVGQWDQTQVQAQAQAQPQAQTSSSSSSMLRDQQALLPPQNICSYPPVMMGERNDAAAAAAVAAQGQVQLRIGGLPPWMLSHLNA
>ZmZMM15
MGRGKVQLKRIENKINRQVTFSKRRSGLLKKAHEISVLCDAEVALIIFSTKGKLYEYSTDSCMDKILDRYERYSYAEKVLISAESETQQPIRSHEYFIWASKKVSYASVWSSSRRAAFGAWLGNWCHEYRKLKAKVETIQKCQKHLMGEDLETLNLKELQQLEQQLESSLKHIRTRKNQLMLESISELQRKEKSLQEENKVLQKELAEKQKAQRKQVQWGQTQQQTSSSSSCFVIREAAPTTNISIFPVAAGGRLVEGAAAQPQARVGLPPWMLSHLSS
>ZmZMM4
MGRGKVQLKRIENKINRQVTFSKRRSGLLKKAHEISVLCDAEVALIIFSTKGKLYEYSTDSCMDKILDRYERYSYAEKVLISAESETQQPIRSHEYFIWASKKVSYASVWSSSRRAAFGAWLGNWCHEYRKLKAKVETIQKCQKHLMGEDLETLNLKELQQLEQQLESSLKHIRTRKNQLMLESISELQRKEKSLQEENKVLQKELAEKQKAQRKQVQWGQTQQQTSSSSSCFVIREAAPTTNISIFPVAAGGRLVEGAAAQPQARVGLPPWMLSHLSS
>AtAP1
MGRGRVQLKRIENKINRQVTFSKRRAGLLKKAHEISVLCDAEVALVVFSHKGKLFEYSTDSCMEKILERYERYSYAERQLIAPESDVNTNWSMEYNRLKAKIELLERNQRHYLGEDLQAMSPKELQNLEQQLDTALKHIRTRKNQLMYESINELQKKEKAIQEQNSMLSKQIKEREKILRAQQEQWDQQNQGHNMPPPLPPQQHQIQHPYMLSHQPSPFLNMGGLYQEDDPMAMRRNDLELTLEPVYNCNLGCFAA
>AtAGL8
MGRGRVQLKRIENKINRQVTFSKRRSGLLKKAHEISVLCDAEVALIVFSSKGKLFEYSTDSCMERILERYDRYLYSDKQLVGRDVSQSENWVLEHAKLKARVEVLEKNKRNFMGEDLDSLSLKELQSLEHQLDAAIKSIRSRKNQAMFESISALQKKDKALQDHNNSLLKKIKEREKKTGQQEGQLVQCSNSSSVLLPQYCVTSSRDGFVERVGGENGGASSLTEPNSLLPAWMLRPTTTNE
>Zmmads67
MGRGPVQLRRIENKINRQVTFSKRRNGLLKKAHEISVLCDAEVALIVFSTKGKLYEYSSHSSMEGILERYQRYSFEERAVLNPSIEDQANWGDEYVRLKSKLDALQKSQRQLLGEQLSSLTIKELQQLEQQLDSSLKHIRSRKLYFFLVQNQLMFDSISALQKKEKALTDQNGVLQKFMEAEKEKNKALMNAQLREQQNGASTSSPSLSPPIVPDSMPTLNIGPCQHRGAAESESEPSPAPAQANRGNLPPWMLRTVK
>Zmmads3
MGRGKVQLKRIENKINRQVTFSKRRNGLLKKAHEISVLCDAEVAVIVFSPKGKLYEYASDSRMDKILERYERYSYAEKALISAESESEGNWCHEYRKLKAKIETIQRCHKHLMGEDLESLNPKELQQLEQQLESSLKHIRSRKSHLMAESISELQKKERSLQEENKALQKELSERQKAVASRQQQQQQVQWDQQTQVQVQTSSSSSSFMMRQDQQGLPPPQNICFPPLSIGERGEEVAAAAQQQLPPPPGQAQPQLRIAGLPPWMLSHLNA
>TaMADS1
MGRGRVELERVENKINRQVTFAKRRGGLLKKAYELSVLCDAEVALIIFSNRGKLYQFCNGHSMPKTLERYQKCSYGGPHTAIQNKENELVHSSRNECLKLKARVENLQRTQRNLLGEDLGSLGIKDLEQLEKQLDSSLRHIRSTRTQHMLDQLTDLQRKEQMLCEANKCLRRKLEESSQQMQGQMWEQHAANLLGYDQLRQSPHQQQAPHHGGNGFFHPLDPTTEPTLQIGYTQEQINNACVAASFMPTWLP
>WM19B
MGRGKVVLQRIENKISRQVTFAKRRNGLLKKAYELSLLCDAEVALVLFSHAGRLYQFSSSSNMFKTLERYQRYIFASQDAVAPTSDEMQNNYLEYMELKARVEVLQHSQRNLLGEDLAPLSTTELDQLESQVGKTLRQIRSRKTQVLLDELCDLKRKEQMLQDANMTLKRKLGEIQVEAT
PDPQQQQQQMWQGDRGVPPHTPPQPEHFFQALECYPSLQPVFRGTDVNQPPPAWMA
>OsMADs7
MGRGRVELKRIENKINRQVTFAKRRNGLLKKAYELSVLCDAEVALIIFSNRGKLYEFCSTQSMTKTLEKYQKCSYAGPETAVQNRESEQLKASRNEYLKLKARVENLQRTQRNLLGEDLDSLGIKELESLEKQLDSSLKHVRTTRTKHLVDQLTELQRKEQMVSEANRCLRRKLEESNHVRGQQVWEQGCNLIGYERQPEVQQPLHGGNGFFHPLDAAGEPTLQIGYPAEHHEAMNSACMNTYMPPWLP
>ZmMADS27
MGRGRVELKRIENKINRQVTFAKRRNGLLKKAYELSVLCDAEVALIIFSNRGKLYEFCSGQSITKTLERYEKNSYGGPDTAVQNKENELVQSSRNEYLKLKARVDNLQRTQRQVDSTFELNLLGEDLGSLGVKELEQLEKQLDSSLRHIRSTRTQHMLDQLTDLQRREQMLCEANKCLRRKLEETSNQVHGQVWEHGANLLGYERHSPQQQAPSHVGNGLFFHPLEAAAEPTLQIGFAPEHMNNFMPTWLP
>ZmMADS6
MGRGRVELKRIENKINRQVTFAKRRNGLLKKAYELSVLCDAEVALIIFSNRGKLYEFSSTQRNTVLGPKVKIEDPLSMPKTLEKYQKCSFAGPETALQNRENEQLKSSRNEYLKLKARVDNLQRTQRNLLGEDLESLGIKELEHLEKQLDSSLKHIRSTRTQHMVDQLTELQKKEQMFCEANKCLRRRLEESNQVIWQHAWEQSERHSEVQPQQLNGNNFFHPLDGAGEPTLQIGYPSEALTSSCMTTFLPPWLP
>Osmads1
MGRGKVELKRIENKISRQVTFAKRRNGLLKKAYELSLLCDAEVALIIFSGRGRLFEFSSSSCMYKTLERYRSCNYNSQDAAAPENEINYQEYLKLKTRVEFLQTTQRNILGEDLGPLSMKELEQLENQIEVSLKQIRSRKNQALLDQLFDLKSKEQQLQDLNKDLRKKLQETSAENVLHMSWQDGGGHSGSSTVLADQPHHHQGLLHPHPDQGDHSLQIGYHHPHAHHHQAYMDHLSNEAADMVAHHPNEHIPSGWI
>ZmZMM14
MGRGKVELKRIENKISRQVTFAKRRNGLLKKAYELSLLCDAEVALIIFSGRGRLFEFSSSSCMYKTLERYRSSNYSQEVKTPLDTEVSIKYQDYLKLRTRVEFLQTTQRNILGEDLGPLSMKELEQLEDQIEISLKHISSRKNQMLLDQLFDLKSKEQELLDLNKDLRKQVMQWPPNISVYTYWQLQETRPENALRVSWEEGGHSGASGNVLDPYQGLLQHLDNDPSLQFGYHHQAYMDQLNNEDLVDPNEHGRSGWI
>ZmZMM8
MGRGKVELKRIENKISRQVTFAKRRNGLLKKAYELSLLCDAEVALIIFSGRGRLFEFSSSSCMYKTLERYRSSNYSTQEVKAPLESEINYQDYLKLRTRVDFLQTTQRNILGEDLGPLSMKELEQLENQIEVSLKHIRSRKNQMLLDQLFDLKSKSCNAELVLQEQELQDLNKDLRKKCCQLQETSPQNVIHDVSWEEGGHSGSSVLGPFQGLLQHHGNDPSLQTRYHQQAYMDQLNEDMADPDEHGRSGWI
>OsMADs8
MGRGRVELKRIENKINRQVTFAKRRNGLLKKAYELSVLCDAEVALIIFSNRGKLYEFCSGQREFNLDMGMTRTLERYQKFSYGGPDTAIQNKENELVQSSRNEYLKLKARVENLQRTQRNLLGEDLGTLGIKELEQLEKQLDSSLRHIRSTRTQHMLDQLTDLQRREQMLCEANKCLRRKLEESNQLHGQVWEHGATLLGYERQSPHAVQQVPPHGGNGFFHSLEAAAEPTLQIGFTPEQMNNSCVTAFMPTWLP
>Zmmads7
MGRGRVELKRIENKINRQVTFAKRRNGLLKKAYELSVLCDAEVALIVFSNRGKLYEFCSGPSITRTLERYEKNSYAGPDTAVQNKENELVQNSRNEYLKLKAKVDNLQRTQRQVENLLGEDLGSLGVKELDQLEKQIDSSLSHIRSTRTQHMLDQLTDLQRREQMMCEANKCLRRKLEETSNQVHGQVWEHGANLLLGYERHSSPQQAPSHVGNGLFFHPLEAAAEPTLQIGFAPEHMNNFMPAWLP
>OsMADs5
MGRGKVELKRIENKISRQVTFAKRRNGLLKKAYELSVLCDAEVALIIFSTRGRLFEFSTSSCMYKTLERYRSCNYNLNSCEASAALETELSNYQEYLKLKTRVEFLQTTQRNLLGEDLVPLSLKELEQLENQIEISLMNIRSSKNQQLLDQVFELKRKEQQLQDANKDLKRKIQETSGENMLHISCQDVGPSGHASEANQEFLHHAICDPSLHIGYQAYMDHLNQ
>ZmZMM3
MGRGKVELKRIENKISRQVTFAKRRNGLLKKAYELSVLCDAEVALIIFSSRGRLFEFSTSSCIYKTLERYRSCSFASEASAPLEAELNNYQEYLKLKTRVEFLQTTQRNLLGEDLGPLSVKELEQLENQIEISLKQIRSSKNQQMLDQLFDLKRKEQQLQDANKDLRMKIEETSEENVLRLSSQDIGCSGSSGHGDEANQEHLQLALDPSLHIGYQAYMDHLNND
>OsMADS34
MGRGKVVLQRIENKISRQVTFAKRRNGLLKKAYELSILCDAEVALVLFSHAGRLYQFSSSSNMLKTLERYQRYIYASQDAAAPTSDEMQNNYQEYVNLKAHVEILQQSQRNLLGEDLAPLATNELEQLESQVVRTLKQIRSRKTQVLLDELCDLKRKEQMLQDANRVLKRKLDEIDVEAAPPQPPWNGNCSNGHGGGGGVFSSEPPQPEHFFQALGLHAVDVNQPPAPPPGGYPPEWMA
>ZmZMM24
MGRGKVVLQRIENKISRQVTFAKRRNGLLKKAYELSILCDAEVALVLFSHAGRLYQFSSSSNLLKTLERYQRYIYASADAAVPSSDQMQNNYQEYVKLKARVEVLQHSQRNLLGEDLALLSPSELDQLENQVDKTLKQIRSRKTQVLLDELCDLKRKEQMLQDANRVLKRKLGEFEAEAASPPQLAWQGEGGMLSHDPPQPEHFFQALESNPCLQPTYHTMDMNQQPVPAPGGCYPAWMS
>AtSEP3
MGRGRVELKRIENKINRQVTFAKRRNGLLKKAYELSVLCDAEVALIIFSNRGKLYEFCSSSSMLRTLERYQKCNYGAPEPNVPSREALAVELSSQQEYLKLKERYDALQRTQRNLLGEDLGPLSTKELESLERQLDSSLKQIRALRTQFMLDQLNDLQSKERMLTETNKTLRLRLADGYQMPLQLNPNQEEVDHYGRHHHQQQQHSQAFFQPLECEPILQIGYQGQQDGMGAGPSVNNYMLGWLPYDTNSI
>AtSEP2
MGRGRVELKRIENKINRQVTFAKRRNGLLKKAYELSVLCDAEVSLIVFSNRGKLYEFCSTSNMLKTLERYQKCSYGSIEVNNKPAKELENSYREYLKLKGRYENLQRQQRNLLGEDLGPLNSKELEQLERQLDGSLKQVRCIKTQYMLDQLSDLQGKEHILLDANRALSMKLEDMIGVRHHHIGGGWEGGDQQNIAYGHPQAHSQGLYQSLECDPTLQIGYSHPVCSEQMAVTVQGQSQQGNGYIPGWML
>AtSEP1
MGRGRVELKRIENKINRQVTFAKRRNGLLKKAYELSVLCDAEVALIIFSNRGKLYEFCSSSNMLKTLDRYQKCSYGSIEVNNKPAKELENSYREYLKLKGRYENLQRQQRNLLGEDLGPLNSKELEQLERQLDGSLKQVRSIKTQYMLDQLSDLQNKEQMLLETNRALAMKLDDMIGVRSHHMGGGGGWEGGEQNVTYAHHQAQSQGLYQPLECNPTLQMGCCFGDDDDDDRYDNPVCSEQITATTQAQAQQGNGYIPGWML
>WPI1
MGRGKIEIKRIENSSNRQVTFAKRRAGLVKKAREIGVLCDAEVGVVIFSSAGKLYDFWTPKTTLPRILEKYQTNSGKILWDEKHKSISAEIDRVKKENDNMQIELRHMKGEDVNSLQPKELIAIEEALTNGQTNLRDKMMDHWKMHRRNEKMLEEEHKLLALRMHQQDDLSSGMREMELGYHQGRDFTSQMPFTFRLQPSHPNLQEDK
>WPI2
MGRGKIEIKRIENQSNRQVTFSKRKNGILKKAKEISVLCDAEVGVVVFSSAGKLYDFCSPKTSLSRILEKCQTNSGKILWDEKHKSLSAEIDRIKKENDNMQIELRHLKGEDLNSLQPKELIMIEEALDNGLTSLHEKQMEHYDRLVKHGKMLEDENKLLAFKVHQHDIALSGSMRDLELGYHPDRDFAAQMPITFRVQPSHPNLQEDS
>OsMADS2
MGRGKIEIKRIENSTNRQVTFSKRRSGILKKAREISVLCDAEVGVVIFSSAGKLYDYCSPKTSLSRILEKYQTNSGKILWDEKHKSLSAEIDRIKKENDNMQIELRHLKGEDLNSLQPKELIMIEEALDNGIVNVNDKLMDHWERHVRTDKMLEDENKLLAFKLHQQDIALSGSMRDLELGYHPDRDFAAQMPITFRVQPSHPNLQENN
>OsMADS4
MGRGKIEIKRIENSTNRQVTFSKRRAGILKKAREIGVLCDAEVGVVIFSSAGKLSDYCTPKTTSVFPPLSRILEKYQTNSGKILWDEKHKSLSAEIDRVKKENDNMQIELRHMKGEDLNSLQPKELIAIEEALNNGQANLRDKMMDHWRMHKRNEKMLEDEHKMLAFRVHQQEVELSGGIRELELGYHHDDRDFAASMPFTFRVQPSHPNLQQEK
>ZmMADS29
MGRGKIEIKRIENSTNRQVTFSKRRAGLVKKAREIGVLCDAEVGVVIFSSGGKLYDYCSPRTSLSRILEKYQTNSGKILWGEKHKNLSAEIDRVKKENDNMQIQLRHLKGEDLNSLQPRELIAIEEGLQNGQTNMREKQMDYWRMHKTNGKMLEDEHKILTFRMHQQAVDLSGGMRELETGYHQVQHDRDFISQMPFTFRVQPNHPNLQEDE
>ZmMADS18
MGRGKIKIKRIENSTNRQVTFSKRRAGLVKKAREIGVLCDTEVGVVIFSSGGKLYDYCSPRTSSVHCPLILFILLLVYYRPSSFLLCCVQAKLIEKTQIWFVGRLSRILEKYQTNSGKILWGEKHKNLSAEIDRVKKENDNMQIQLRPVHLKGEDLNSLQHRELIAIEEGLQNGQTNMREKQAMDYWRMHKTNGKMLEDEHKILTFRMHQQAVDLSGRMRELEIGYHQVQHDRDFISQMPFTFRVQPNHPNLQEDE
>ZmMADS16
MGRGKIEIKRIENSTNRQVTFSKRRNGILKKAREISVLCDAEVGVVVFSSAGKLYDYCSPKTSLSKILEKYQTNSGKILWGEKHKSLSAEIDRIKKENDTMQIELRHLKGEDLNSLQPKDLIMIEEALDNGLTNLNEKLVTNPPSQSISMRLTLQMEHWERRVTNTKMMEDENKLLAFKLHQQDIALSGSMRELELGYHPDRDLAAQMPITFRVQPSHPNLQENN
>WM25
MGRGKIEIKRIENATNRQVTFSKRRGGLLKKANELAVLCDARVGVVIFSSTGRMFEYSSPASSLRDLIEQYQNATNSQFEEINHDQQIFVEMTRMRNEMEKLDGAIRRYTGDDLSSLSLADVNDIEQQLEFSVAKVRARKHQLLNQQLDNLRRKEHILEDQNSFLCRMISENQHGSDRKMAVMPPVLSMLTPAFPATPYYTGEESSSTALQLTSPQLQLHAAEAAGFRLQPTQPNLQDPACSSLHAGHGLHLW
>OsMADS32
MGRGRSEIKRIENPTQRQSTFYKRRDGLFKKARELAVLCDADLLLLLFSASGKLYHFLSPTVPSVREFVERYEATTHTKVWADIRQERRAELEKVGSMCDLLEKQLRFMTVDDGEEYTVPSLEALEHNLEAAMRKVRSEKDRKIGGEICYLQNIIRGRQEERYGLCDKIAHAQTLKDVECGSTSLSNGLDLKLGFN
>TaAGL14
MGRGRSEIKRIDNPTQRQSTFYKRRDGLFKKARELAVLCDADLLLLLFSASGKLYQYLAPTVPSVKEFVERYEASTHTKVWSDIRQERRRELEKVAKMCDLLEKELRFMTVDDGERYTVPSLAALEHNLEAAMHKVRSEKDRKIGGEMSYLENMIRGKQAERYGLCDKLAHAQSLKVVEGGSTSLNNGLDLKLGRFSQSIQNLVTVQVSRSQI
>OsMADS29
MGRGKIEIKRIENATNRQVTFSKRRGGLLKKANELAVLCDARVGVVIFSSTGKMFEYCSPTCSLRELIEHYQTVTNTHFEEINHDQQIFVEMTRMRNEMEKLDGGIRRFTGDDLSNLTLADINDLEQQLEFSVTKVRARKHQLLNQQLDNLRRKEHILEDQNSFLCRMINENHHQAAVGGGDVKAMVEMAPVLSMLTAAPAYYGEESSSTALQLTPPLHAVDAAAAAGFRLQPTQPNLQDPGCSSSSFHAAAAGHGLQLW
>OsMADS30
MGQGKIEMKRIEDATRRQVTFSKRRAGFLKKANELAVLCDAQVGVVVFSDKGKLFDFCSPPVILMELFHRYEITTRNTRLQETNRDDEQMVMEITRLRNEIDQLEASLRRQTGEDLSSVSTVDELSQLQLQLESSLSKVHARKDELMSQQLEDMRRMHQTVHEQNNFLCRMVTKILLLNVITIMILAAMISITHARIALDDCMQLGYIVIKQENSWRFWFI
>OsMADS31
MGRGRVELKKIENPTNRQVTFSKRRMGLLKKANELAILCDAQIGVIVFSGTGKMYEYSSPPWRIANIFDRYLKAPSTRFEEMDVQQRIIQEMTRMKDENNRLRIIMRQYMGDDLASLTLQDVSNLEQQIEFSLYKVRLRKQQLLDQQLLEMHSRVCNKRIYRFSILPYLIHYIEIIKF
>ZmZMM17
MGRGKIEIKRIENSTNRQVTFSKRRGGLLKKANELAVLCDARVGVVIFSSTGKMFEYCSPACSLRELIEQYQHATNSHFEEINHDQQILLEMTRMKNEMEKLETGIRRYTGDDLSSLTLDDVSDLEQQLEYSVSKVRARKHQLLNQQLDNLRRKEQILEDQNTFLYRMINENQQAALTGEVKLGEMAPLAMLQPPPAFAHSATAYYGGESSSSGTALQLMSAAPQLHADDLGFRLQPTQPNLQDPAAPCGGLHGHGLQLW
>AtAGL3
MGRGKVELKRIENKINRQVTFAKRRNGLLKKAYELSVLCDAEIALLIFSNRGKLYEFCSSPSGMARTVDKYRKHSYATMDPNQSAKDLQDKYQDYLKLKSRVEILQHSQRHLLGEELSEMDVNELEHLERQVDASLRQIRSTKARSMLDQLSDLKTKEEMLLETNRDLRRKLEDSDAALTQSFWGSSAAEQQQQHQQQQQGMSSYQSNPPIQEAGFFKPLQGNVALQMSSHYNHNPANATNSATTSQNVNGFFPGWMV
>W27A
MGRGKIEIKRIENTTSRQVTFCKRRNGLLKKAYELSVLCEAEIALIVFSARGRLYEYASNSTRTTIDRYKKASASASGSAPAIDVNSQQYFQQESAKLRHQIQSLQNANRNLMGESVGNLTLKELKSLENRLDKGIGRIRAKKHELLFAEIEYMQKLEVDLQSENMYLRAKVADAERLALAAPPPAPGGAELEVLPTFDARSYYHHQAVNMLQDAAAASSSSRYSQSSQAAAATTALHLGYQIKGSQVPTELIDR
>OsMADS21
MGRGKIEIKRIENKTSRQVTFCKRRNGLLKKAYELAILCDAEIALIVFSSRGRLYEFSNVNSTRSTIERYKKASASTSGSAPVIDVNSHQYFQQEAAKMRHQIQTLQNANRHLIGESIGNMTAKELKSLENRLEKGISRIRSKKHELLFSEIEYMQKREADLQNENMFLRAKVAEAERAEHDDQQAAEDDEMAPAPAVGGGSSSGTELEALPATFDTREYYQPAPPVSMLAAAAAAAAAQYSSDHHQTALHLGYFKVDSGKGGLL
>OSMADS13
MGRGRIEIKRIENTTSRQVTFCKRRNGLLKKAYELSVLCDAEVALIVFSSRGRLYEYSNNNNVKATIDRYKKAHACGSTSGAPLIEVNAQQYYQQESAKLRHQIQMLQNTNKHLVGDNVSNLSLKELKQLESRLEKGISKIRARKNELLASEINYMAKREIELQNDNMDLRTKVNTYQIAEEEQQLQQVTVARSAAMELQAAAAAQQQQQNPFAVAAAQLDMKCFFPLNLFEAAAQVQAVAAQRQQIIPTELNLGYHHHLAIPGAAAADAPPPHF
>AtSKT
MLFPHERKKEKERSQGFYLVTRLRIRMGRGKIEIKRIENSTNRQVTFCKRRNGLLKKAYELSVLCDAEVALIVFSTRGRLYEYANNNIRSTIERYKKACSDSTNTSTVQEINAAYYQQESAKLRQQIQTIQNSNRNLMGDSLSSLSVKELKQVENRLEKAISRIRSKKHELLLVEIENAQKREIELDNENIYLRTKVAEVERYQQHHHQMVSGSEINAIEALASRNYFAHSIMTAGSGSGNGGSYSDPDKKILHLG
>ZmMADS1
MGRGRIEIKRIENNTSRQVTFCKRRNGLLKKAYELSVLCDAEVALVVFSSRGRLYEYANNSVKATIERYKKAHAVGSSSGPPLLEHNAQQFYQQESAKLRNQIQMLQNTNRHLVGDSVGNLSLKELKQLESRLEKGISKIRARKSELLAAEINYMAKRETELQNDHMNLRTKIEEGEQQLQQVTVAQSVAAAAATDVELNPFLEMDTKCFFPGGPFATLDMKCFFPGSLQMLEAQQRQMLATELNLGYQLAPPDTDVANNNPQQF
>ZmMADS2
MTEIRHQASCKHVQEGSINQRSGKSKVQASPSENSGPNQCSSKGQPGRRNHQTDLSCGPSSKVKEQVAAAPTGSGDRQGQGRGKIEIKRIENTTNRQVTFCKRRNGLLKKAYELSVLCDAEVALVVFSSRGRLYEYANNSVKSTIERYKKANSDSSNSGTVAEVNAQKLYLLTGYIHTCKLAVLPAGVLQAATDDPQLAKRKHPNLFRWSSRNIVGDSIHTMGLRDLKQMEGKLEKAIIKIRARKNELLYAEVDYMQKREMDLQTDNMYLRSKIAESNETGQPAMHMTMGAPPTSEYDHMAPFDSRNFLQVSMPQHYSHQLQPTTLQLG
>WM24A
MARERRAIRRIESAAARQVTFSKRRRGLFKKAEELAVLCDADVALVVFSSTGKLSQFASSSMNEIIDKYSTHSKNLGKSDQQPAIDLNLEHCKYDSLNEQLAEASLRLRHMRGEELDGLSVGELQQMEKNLETGLQRVLCTKDRQFMQQISDLQHKGTQLAEENMRLKNQMHEVPTASTVAVAEAENVVPEDAHSSDSVMTAVHSGSSQDNDDGSDISLKLALPWK
>OsMADS55
MARERREIRRIESAAARQVTFSKRRRGLFKKAEELAVLCDADVALVVFSSTGKLSQFASSNMNEIIDKYTTHSKNLGKTDKQPSIDLNFFLIILLRTYTNSYAYIHLLLQLEHSKCSSLNEQLAEASLQLRQMRGEELEGLSVEELQQMEKNLEAGLQRVLCTKDQQFMQEISELQRKGIQLAEENMRLRDQMPQVPTAGLAVPDTENVLTEDGQSSESVMTALNSGSSQDNDDGSDISLKLGLP
>OsMADS22
MARERREIKRIESAAARQVTFSKRRRGLFKKAEELSVLCDADVALIVFSSTGKLSHFASSSMNEIIDKYNTHSNNLGKAEQPSLDLNLEHSKYAHLNEQLAEASLRLRQMRGEELEGLSIDELQQLEKNLEAGLHRVMLTKDQQFMEQISELQRKSSQLAEENMQLRNQVSQISPAEKQVVDTENFVTEGQSSESVMTALHSGSSQSQDNDDGSDVSLKLGLPCGAWK
>ZmMADS73
MARERREIKRIESAAARQVTFSKRRRGLFKKAQELSVLCDADVALIVFSSTGKLSQFASSSMNEIIDKYNTHSKNLGKTEQPSLDLNLEHSKYANLNEQLAEASLRLRQMRGEELEGLNVEELQQLEKNLESGLHRVLQTKDQQFLEQINDLERKSTQLAEENMQLRNQVSQIPPAGKQAVADTENVIAEEGQSSESVMTALHSGSSQDNDDGSDVSLKLG
>ZmZMM19
MARERREIKRIESAAARQVTFSKRRRGLFKKAEELSVLCDADVALIVFSSTGKLSQFASSSMNEIIDKYSTHSKNLGKAEQPSLDLNLEHSKYANLNEQLVEASLRLRQMRGEELEGLSVEELQQLEKNLESGLHRVLQTKDQQFLEQISDLEQKSTQLAEENRQLRNQVSHIPPVGKQSVADAENVIAEDGQSSESVMTALHSGSSQDNDDGSDVSLKLG
>ZmZMM20
MVGTGKRERIAIRRIDNLAARQVTFSKRRRGLFKKAEELSILCDAEVGLVVFSATGKLFHFASSSMKQVIDRYDSHSKTLQRSEPQSSQLQSHMDDGTCARLKEELAETSLKLRQMRGEELQRLSVEQLQELEKTLESGLGSVLKTKSQKILDEISGLERKASITPFPNCSTSVLTCVVKQRTQLIEENSRLKEQVTRMSRMETQLGADPEFVYEEGQSSESVTNTSYPRPSTDTDDCSDTSLRLGLPLFSSK

## Sheet: Sheet2
Phylogenetic tree of MADS-box transcription factor genes in different plant species.
>TaAGL36	MARERRAIRRIESAAARQVTFSKRRRGLFKKAEELAVLCDADVALVVFSSTGKLSQFASSSMNEIIDKYSTHSKNLGKSDQQPAIDLNLEHCKYDSLNEQLAEASLRLRRMRGEELDGLSVGELQQMEKNLETGLQRVLCTKDRQFMQQINDLQQKGTQLAEENMRLKNQMHEVPTASMVAVADADAENVVPDDVHSSDSVMTAVHSASSQDNDDGSDISLKLALPWK
>TaAGL40	MGRGKVELKRIDNKISRQVTFAKRRNGLLKKAYELSLLCDAEVALIIFSARGRLFEFSTSSRMYKTLERYRSCNFNSEATATPETELSNYQEYLKLKTRVEFLQTTQRNLLGEDLGPLNMKELEQLENQIEISLKHIRATKSQQSLDQLFELKRKEKQLQDVNKDLRKKIQETGADSVLQMFCQDVGPSGSSGHANQANQQEYFHPDCDPSLRMGYDHAYLDHLNKE
>TaMS-MADSbox	MQILNEQLAAPSTGLMVKESASPGSGSGSAGGAAEKMGRGRIEIKRIENTTNRQVTFCKRRNGLLKKAYELSVLCDAEVALIVFSGRGRLYEYSNNSVKATIERYKKATSDTSSAGTVAEINAQHYQQESAKLKQQITTLQNSNRTLIADTMATMSHRDLKQLEGRLDKGPGKIRARKNELLCAEIEYMQRREMELQNNNSFLREKVAETERGQQQTLNMMGAASTSNEYEQNMIHCDPRTFLQFNFMQQQPQYYSQQEDRKSFNSVGR
>MAD-Box factor 2D	MGRVKLKIKKLENTSGRQVTYSKRRSGILKKAKELSILCDIDLILLMFSPSGRPTICVGDKSPIDEVIAKYAQQTPQERAKRKLESLEALKKTFKKLDHDVNIQDFLGSGGQTVEELSSHLGALQCQMADVQKRLSYWSDPEKVENIDHIRAMEQSLKESLNRIGIHKENFAKQHLMGLQCAAAQFQNEMQLPLGLTGDPNPSSWFHSGGGSDGQPPMMLPEDPSLLHQRDIGCSTSTSLQSYPGYFSMSKQSTDTAGGEQQHQQAAAVHQHQHQHQQPEFSQGDCLTSLHLGAQFPYQSAFDHASLLNDRLFRPDMELHVDNAAASAMDFVGGHYEMPRPGDEASFQNWASAACGATMYDHQQQPPSAQLIVQNMTESLTVSSLQQQL
>MAD-Box factor 2A	MGRVKLKIKKLENTSGRQVTYSKRRSGILKKAKELSILCDIDLILLMFSPSGRPTICVGDKSPIDEVIAKYAQQTPQERAKRKLESLEALKKTFKKLDHDVNIQDFLGSGGQTVEELSSHLGALQCQMADVQKRLSYWSDPEKVENIDHIRAMEQSLKESLNRIGIHKENFAKQHLMGLQCAAAQFQNEMQLPLGLTGDPNPSLWFHSGGGSDGQPAMMLPEDPSLLHQRDIGCSTSTSLQSYPGYFSMSKQSTDTAGGEQQHQQAAAVHQHQHQQPEFSQGDCLTSLHLGAQFPYQSAFDHASLLNDRLFRPDMELHVDNAAASAMDFVGGHYEMPRPGDEASFQNWASAACGATMYDHQQQQPSAQLIVKNMTESLTVSSLQQQL
>MAD-Box factor 2B	MGRVKLKIKKLENTSGRQVTYSKRRSGILKKAKELSILCDIDLILLMFSPSGRPTICVGDKSPIDEVIAKYAQQTPQERAKRKLESLEALKKTFKKLDHDVNIQDFLGSGGQTVEELSSHLGALQCQMADVQKRLSYWSDPEKVENIDHIRAMEQSLKESLNRIGIHKENFAKQHLMGLQCPAAQFQNEMQLPLGLTGDPNPSSWFHNGGSSDGQPPMMLPEDPSLLHQRDIGCSTSTSLQSYPGYFSMSKQSTDTAAGEQQHQQAAGVRQHQHQHQQPEFSQGDCLTSLHLGAQFPYQSAFDHASLLNDRLFRPDMELHVDNAAASAMDFVGGHYEMPRPGDEASFQNWASAACGATMYDHQQQPPSAQLIVQNITESLTVSSLQQQL
>WM9B	MGRGRVELKRIENKINRQVTFSKRRNGLLKKAYELSVLCDAEVALIIFSSRGKLYEFGSAGTTKTLERYQHCCYNAQDSNGALSETQSWYQEMSKLKAKFEALQRTQRHLLGEDLGPLSVKELQQLEKQLECSLSLARQRKTQLMMEQVEELCRKERQLGDINRQLKHKLDAEGSNSNNYRAMQQISWAAGTVVDEGAAAYHMQQHQQHPNHSAAMDCEPTLQIGYHHQFTAPDQPANNIPRSSAPGGENNFMLGWIL
>OsMADs6	MGRGRVELKRIENKINRQVTFSKRRNGLLKKAYELSVLCDAEVALIIFSSRGKLYEFGSAGITKTLERYQHCCYNAQDSNNALSETQSWYHEMSKLKAKFEALQRTQRHLLGEDLGPLSVKELQQLEKQLECALSQARQRKTQLMMEQVEELRRKERQLGEINRQLKHKLEVEGSTSNYRAMQQASWAQGAVVENGAAYVQPPPHSAAMDSEPTLQIGYPHQFVPAEANTIQRSTAPAGAENNFMLGWVL
>OsMADS17	MDRSEMGRGRVELKRIENKINRQVTFSKRRNGLLKKAYELSVLCDAEVALIIFSSRGKLYEFGSAGINKTLEKYNSCCYNAQGSNSALAGGEHQSWYQEMSRLKTKLECLQRSQRHMLGEDLGPLSIKELQQLEKQLEYSLSQARQRKTQIMMEQVDDLRRKERQLGELNKQLKNKLEAEADSSNCRSAIQDSWVHGTVVSGGRVLNAQPPPDIDCEPTLQIGYYQFVRPEAANPRSNGGGGDQNNNFVMGWPL
>AtAGL6	MGRGRVEMKRIENKINRQVTFSKRRNGLLKKAYELSVLCDAEVALIIFSSRGKLYEFGSVGIESTIERYNRCYNCSLSNNKPEETTQSWCQEVTKLKSKYESLVRTNRNLLGEDLGEMGVKELQALERQLEAALTATRQRKTQVMMEEMEDLRKKERQLGDINKQLKIKFETEGHAFKTFQDLWANSAASVAGDPNNSEFPVEPSHPNVLDCNTEPFLQIGFQQHYYVQGEGSSVSKSNVAGETNFVQGWVL
>AtAGL16	MLQWMLLGLHYLSTTLYNYETTLFFGSMKSVIERYSDAKGETSSENDPASEIQFWQKEAAILKRQLHNLQENHRQMMGEELSGLSVEALQNLENQLELSLRGVRMKKDQMLIEEIQVLNREGNLVHQENLDLHKKVNLMHQQNMELHEKVSEVEGVKIANKNSLLTNGLDMRDTSNEHVHLQLSQPQHDHETHSKAIQLNYFSFIA
>ZmZAG3	MGRGRVELKRIENKINRQVTFSKRRNGLLKKAYELSVLCDAEVALIIFSSRGKLYEFGSAGITKTLERYQHCCYNAQDSNGALSETQSWYQEMSKLRAKFEALQRTQRHLLGEELGPLSVKELQQLEKQLECALSQARQRKTQLMMEQVEELRRKERHLGEMNRQLKHKLEAEGCSNYRTLQHAAWPAPGSTMVEHDGATYHVHPTTAQSVAMDCEPTLQIGYPPHHQFLPSEAANNIPRSPPGGENNFMLGWVL
>ZmZAG5	MGRGRVELKRIENKINRQVTFSKRRNGLLKKAYELSVLCDAEVALIIFSGRGKLYEFGSAGVTKTLERYQHCCYNAQDSNNGALSESQSWYQEISKLRAKFEALQRTQRHLLGEDLGPLSVKELQQLEKQLECALSQARQRKTQLMMEQVEELRRTIGLPIYICVFRSLYSSAQQIQPFTLMSKVFATFSWTAQERHLGEMNRQLKHKLEAEGCSNYTTLQHAACWPAPGGTIVEHDGATYQVHPPAHSVAMDCEPTLQIGYPHHQFPPPEAANNIPRSAATGENNFMLGWVL
>TaAP1-1	MGRGKVQLKRIENKINRQVTFSKRRSGLLKKAHEISVLCDAEVGLIIFSTKGKLYEFSTESCMDKILERYERYSYAEKVLVSSESEIQGNWCHEYRKLKAKVETIQKCQKHLMGEDLESLNLKELQQLEQQLESSLKHIRSRKNQLMHESISELQKKERSLQEENKVLQKELVEKQKAHAAQQDQTQPQTSSSSSSFMLRDAPPAANTSIHPAATGERAEDAAVQPQAPPRTGLPPWMVSHING
>TaAP1-2	MGRGPVQLRRIENKINRQVTFSKRRSGLLKKAHEISVLCDAEVALIVFSTKGKLYEYSSQDSSMDVILERYQRYSFEERAVLDPSIGNQANWGDEYGSLKIKLDALQKSQRQLLGEQLDPLTTKELQQLEQQLDSSLKHIRSRKNQLLFESISELQKKEKSLKDQNGVLQKHLVETEKEKNNVLSNIHHQEQLNGATNINHQEQLNGATTSSPSPTPATAQDSMATPNIGPYQSRESGGGNPEPQPSPAQANNSNLPPWMLSTISNR
>TaAP1-3	MGRGKVQLKRIENKINRQVTFSKRRNGLLKKAHEISVLCDAEVAVIVFSPKGKLYEHATDSSMDKILERYERYSYAEKALISAESESEGNWCHEYRKLKAKIETIQKCHKHLMGEDLDSLNLKELQQLEQQLESSLKHIRSRKSHLMMESISELQKKERSLQEENKALRKELVERQKAAASRQQQQQQQQQMQWEHQAQTTHTHTQNQPQAQTSSSSSSFMRRDQQAHAPQQNVCSYPPVTMGGEAAAAAAAPGQQAQLRIGGLPPWMLSHLNA
>OsMads14	MGRGKVQLKRIENKINRQVTFSKRRSGLLKKANEISVLCDAEVALIIFSTKGKLYEYATDSCMDKILERYERYSYAEKVLISAESDTQGNWCHEYRKLKAKVETIQKCQKHLMGEDLESLNLKELQQLEQQLENSLKHIRSRKSQLMLESINELQRKEKSLQEENKVLQKENPCSFLQLVEKQKVQKQQVQWDQTQPQTSSSSSSFMMREALPTTNISNYPAAAGERIEDVAAGQPQHVRIGLPPWMLSHING
>OsMADS18	MGRGPVQLRRIENKINRQVTFSKRRNGLLKKAHEISVLCDADVALIVFSTKGKLYEFSSHSSMEGILERYQRYSFDERAVLEPNTEDQENWGDEYGILKSKLDALQKSQRQLLGEQLDTLTIKELQQLEHQLEYSLKHIRSKKNQLLFESISELQKKEKSLKNQNNVLQKLMETEKEKNNAIINTNREEQNGATPSTSSPTPVTAPDPIPTTNNRKLNPVKFVQSNAAGLFHMAIGSLEQISPGLKAPEPNSEKASKCQSQPRGSGESEAQPSPAQAGNSKLPPWMLRTSHT
>OsMADS15	MGRGKVQLKRIENKINRQVTFSKRRNGLLKKAHEISVLCDAEVAAIVFSPKGKLYEYATDSRMDKILERYERYSYAEKALISAESESEGNWCHEYRKLKAKIETIQKCHKHLMGEDLESLNLKELQQLEQQLESSLKHIISRKSHLMLESISELQKKERSLQEENKALQKELVERQKNVRGQQQVGQWDQTQVQAQAQAQPQAQTSSSSSSMLRDQQALLPPQNICSYPPVMMGERNDAAAAAAVAAQGQVQLRIGGLPPWMLSHLNA
>ZmZMM15	MGRGKVQLKRIENKINRQVTFSKRRSGLLKKAHEISVLCDAEVALIIFSTKGKLYEYSTDSCMDKILDRYERYSYAEKVLISAESETQQPIRSHEYFIWASKKVSYASVWSSSRRAAFGAWLGNWCHEYRKLKAKVETIQKCQKHLMGEDLETLNLKELQQLEQQLESSLKHIRTRKNQLMLESISELQRKEKSLQEENKVLQKELAEKQKAQRKQVQWGQTQQQTSSSSSCFVIREAAPTTNISIFPVAAGGRLVEGAAAQPQARVGLPPWMLSHLSS
>ZmZMM4	MGRGKVQLKRIENKINRQVTFSKRRSGLLKKAHEISVLCDAEVALIIFSTKGKLYEYSTDSCMDKILDRYERYSYAEKVLISAESETQQPIRSHEYFIWASKKVSYASVWSSSRRAAFGAWLGNWCHEYRKLKAKVETIQKCQKHLMGEDLETLNLKELQQLEQQLESSLKHIRTRKNQLMLESISELQRKEKSLQEENKVLQKELAEKQKAQRKQVQWGQTQQQTSSSSSCFVIREAAPTTNISIFPVAAGGRLVEGAAAQPQARVGLPPWMLSHLSS
>AtAP1	MGRGRVQLKRIENKINRQVTFSKRRAGLLKKAHEISVLCDAEVALVVFSHKGKLFEYSTDSCMEKILERYERYSYAERQLIAPESDVNTNWSMEYNRLKAKIELLERNQRHYLGEDLQAMSPKELQNLEQQLDTALKHIRTRKNQLMYESINELQKKEKAIQEQNSMLSKQIKEREKILRAQQEQWDQQNQGHNMPPPLPPQQHQIQHPYMLSHQPSPFLNMGGLYQEDDPMAMRRNDLELTLEPVYNCNLGCFAA
>AtAGL8	MGRGRVQLKRIENKINRQVTFSKRRSGLLKKAHEISVLCDAEVALIVFSSKGKLFEYSTDSCMERILERYDRYLYSDKQLVGRDVSQSENWVLEHAKLKARVEVLEKNKRNFMGEDLDSLSLKELQSLEHQLDAAIKSIRSRKNQAMFESISALQKKDKALQDHNNSLLKKIKEREKKTGQQEGQLVQCSNSSSVLLPQYCVTSSRDGFVERVGGENGGASSLTEPNSLLPAWMLRPTTTNE
>Zmmads67	MGRGPVQLRRIENKINRQVTFSKRRNGLLKKAHEISVLCDAEVALIVFSTKGKLYEYSSHSSMEGILERYQRYSFEERAVLNPSIEDQANWGDEYVRLKSKLDALQKSQRQLLGEQLSSLTIKELQQLEQQLDSSLKHIRSRKLYFFLVQNQLMFDSISALQKKEKALTDQNGVLQKFMEAEKEKNKALMNAQLREQQNGASTSSPSLSPPIVPDSMPTLNIGPCQHRGAAESESEPSPAPAQANRGNLPPWMLRTVK
>Zmmads3	MGRGKVQLKRIENKINRQVTFSKRRNGLLKKAHEISVLCDAEVAVIVFSPKGKLYEYASDSRMDKILERYERYSYAEKALISAESESEGNWCHEYRKLKAKIETIQRCHKHLMGEDLESLNPKELQQLEQQLESSLKHIRSRKSHLMAESISELQKKERSLQEENKALQKELSERQKAVASRQQQQQQVQWDQQTQVQVQTSSSSSSFMMRQDQQGLPPPQNICFPPLSIGERGEEVAAAAQQQLPPPPGQAQPQLRIAGLPPWMLSHLNA
>TaMADS1	MGRGRVELERVENKINRQVTFAKRRGGLLKKAYELSVLCDAEVALIIFSNRGKLYQFCNGHSMPKTLERYQKCSYGGPHTAIQNKENELVHSSRNECLKLKARVENLQRTQRNLLGEDLGSLGIKDLEQLEKQLDSSLRHIRSTRTQHMLDQLTDLQRKEQMLCEANKCLRRKLEESSQQMQGQMWEQHAANLLGYDQLRQSPHQQQAPHHGGNGFFHPLDPTTEPTLQIGYTQEQINNACVAASFMPTWLP
>WM19B	MGRGKVVLQRIENKISRQVTFAKRRNGLLKKAYELSLLCDAEVALVLFSHAGRLYQFSSSSNMFKTLERYQRYIFASQDAVAPTSDEMQNNYLEYMELKARVEVLQHSQRNLLGEDLAPLSTTELDQLESQVGKTLRQIRSRKTQVLLDELCDLKRKEQMLQDANMTLKRKLGEIQVEATPDPQQQQQQMWQGDRGVPPHTPPQPEHFFQALECYPSLQPVFRGTDVNQPPPAWMA
>OsMADs7	MGRGRVELKRIENKINRQVTFAKRRNGLLKKAYELSVLCDAEVALIIFSNRGKLYEFCSTQSMTKTLEKYQKCSYAGPETAVQNRESEQLKASRNEYLKLKARVENLQRTQRNLLGEDLDSLGIKELESLEKQLDSSLKHVRTTRTKHLVDQLTELQRKEQMVSEANRCLRRKLEESNHVRGQQVWEQGCNLIGYERQPEVQQPLHGGNGFFHPLDAAGEPTLQIGYPAEHHEAMNSACMNTYMPPWLP
>ZmMADS27	MGRGRVELKRIENKINRQVTFAKRRNGLLKKAYELSVLCDAEVALIIFSNRGKLYEFCSGQSITKTLERYEKNSYGGPDTAVQNKENELVQSSRNEYLKLKARVDNLQRTQRQVDSTFELNLLGEDLGSLGVKELEQLEKQLDSSLRHIRSTRTQHMLDQLTDLQRREQMLCEANKCLRRKLEETSNQVHGQVWEHGANLLGYERHSPQQQAPSHVGNGLFFHPLEAAAEPTLQIGFAPEHMNNFMPTWLP
>ZmMADS6	MGRGRVELKRIENKINRQVTFAKRRNGLLKKAYELSVLCDAEVALIIFSNRGKLYEFSSTQRNTVLGPKVKIEDPLSMPKTLEKYQKCSFAGPETALQNRENEQLKSSRNEYLKLKARVDNLQRTQRNLLGEDLESLGIKELEHLEKQLDSSLKHIRSTRTQHMVDQLTELQKKEQMFCEANKCLRRRLEESNQVIWQHAWEQSERHSEVQPQQLNGNNFFHPLDGAGEPTLQIGYPSEALTSSCMTTFLPPWLP
>Osmads1	MGRGKVELKRIENKISRQVTFAKRRNGLLKKAYELSLLCDAEVALIIFSGRGRLFEFSSSSCMYKTLERYRSCNYNSQDAAAPENEINYQEYLKLKTRVEFLQTTQRNILGEDLGPLSMKELEQLENQIEVSLKQIRSRKNQALLDQLFDLKSKEQQLQDLNKDLRKKLQETSAENVLHMSWQDGGGHSGSSTVLADQPHHHQGLLHPHPDQGDHSLQIGYHHPHAHHHQAYMDHLSNEAADMVAHHPNEHIPSGWI
>ZmZMM14	MGRGKVELKRIENKISRQVTFAKRRNGLLKKAYELSLLCDAEVALIIFSGRGRLFEFSSSSCMYKTLERYRSSNYSQEVKTPLDTEVSIKYQDYLKLRTRVEFLQTTQRNILGEDLGPLSMKELEQLEDQIEISLKHISSRKNQMLLDQLFDLKSKEQELLDLNKDLRKQVMQWPPNISVYTYWQLQETRPENALRVSWEEGGHSGASGNVLDPYQGLLQHLDNDPSLQFGYHHQAYMDQLNNEDLVDPNEHGRSGWI
>ZmZMM8	MGRGKVELKRIENKISRQVTFAKRRNGLLKKAYELSLLCDAEVALIIFSGRGRLFEFSSSSCMYKTLERYRSSNYSTQEVKAPLESEINYQDYLKLRTRVDFLQTTQRNILGEDLGPLSMKELEQLENQIEVSLKHIRSRKNQMLLDQLFDLKSKSCNAELVLQEQELQDLNKDLRKKCCQLQETSPQNVIHDVSWEEGGHSGSSVLGPFQGLLQHHGNDPSLQTRYHQQAYMDQLNEDMADPDEHGRSGWI
>OsMADs8	MGRGRVELKRIENKINRQVTFAKRRNGLLKKAYELSVLCDAEVALIIFSNRGKLYEFCSGQREFNLDMGMTRTLERYQKFSYGGPDTAIQNKENELVQSSRNEYLKLKARVENLQRTQRNLLGEDLGTLGIKELEQLEKQLDSSLRHIRSTRTQHMLDQLTDLQRREQMLCEANKCLRRKLEESNQLHGQVWEHGATLLGYERQSPHAVQQVPPHGGNGFFHSLEAAAEPTLQIGFTPEQMNNSCVTAFMPTWLP
>Zmmads7	MGRGRVELKRIENKINRQVTFAKRRNGLLKKAYELSVLCDAEVALIVFSNRGKLYEFCSGPSITRTLERYEKNSYAGPDTAVQNKENELVQNSRNEYLKLKAKVDNLQRTQRQVENLLGEDLGSLGVKELDQLEKQIDSSLSHIRSTRTQHMLDQLTDLQRREQMMCEANKCLRRKLEETSNQVHGQVWEHGANLLLGYERHSSPQQAPSHVGNGLFFHPLEAAAEPTLQIGFAPEHMNNFMPAWLP
>WPI2	MGRGKVELKRIENKISRQVTFAKRRNGLLKKAYELSVLCDAEVALIIFSTRGRLFEFSTSSCMYKTLERYRSCNYNLNSCEASAALETELSNYQEYLKLKTRVEFLQTTQRNLLGEDLVPLSLKELEQLENQIEISLMNIRSSKNQQLLDQVFELKRKEQQLQDANKDLKRKIQETSGENMLHISCQDVGPSGHASEANQEFLHHAICDPSLHIGYQAYMDHLNQ
>OsMADS2	MGRGKVELKRIENKISRQVTFAKRRNGLLKKAYELSVLCDAEVALIIFSSRGRLFEFSTSSCIYKTLERYRSCSFASEASAPLEAELNNYQEYLKLKTRVEFLQTTQRNLLGEDLGPLSVKELEQLENQIEISLKQIRSSKNQQMLDQLFDLKRKEQQLQDANKDLRMKIEETSEENVLRLSSQDIGCSGSSGHGDEANQEHLQLALDPSLHIGYQAYMDHLNND
>WPI1	MGRGKVVLQRIENKISRQVTFAKRRNGLLKKAYELSILCDAEVALVLFSHAGRLYQFSSSSNMLKTLERYQRYIYASQDAAAPTSDEMQNNYQEYVNLKAHVEILQQSQRNLLGEDLAPLATNELEQLESQVVRTLKQIRSRKTQVLLDELCDLKRKEQMLQDANRVLKRKLDEIDVEAAPPQPPWNGNCSNGHGGGGGVFSSEPPQPEHFFQALGLHAVDVNQPPAPPPGGYPPEWMA
>AtSEP2	MGRGKVVLQRIENKISRQVTFAKRRNGLLKKAYELSILCDAEVALVLFSHAGRLYQFSSSSNLLKTLERYQRYIYASADAAVPSSDQMQNNYQEYVKLKARVEVLQHSQRNLLGEDLALLSPSELDQLENQVDKTLKQIRSRKTQVLLDELCDLKRKEQMLQDANRVLKRKLGEFEAEAASPPQLAWQGEGGMLSHDPPQPEHFFQALESNPCLQPTYHTMDMNQQPVPAPGGCYPAWMS
>AtSEP1	MGRGRVELKRIENKINRQVTFAKRRNGLLKKAYELSVLCDAEVALIIFSNRGKLYEFCSSSSMLRTLERYQKCNYGAPEPNVPSREALAVELSSQQEYLKLKERYDALQRTQRNLLGEDLGPLSTKELESLERQLDSSLKQIRALRTQFMLDQLNDLQSKERMLTETNKTLRLRLADGYQMPLQLNPNQEEVDHYGRHHHQQQQHSQAFFQPLECEPILQIGYQGQQDGMGAGPSVNNYMLGWLPYDTNSI
>AtSEP3	MGRGRVELKRIENKINRQVTFAKRRNGLLKKAYELSVLCDAEVSLIVFSNRGKLYEFCSTSNMLKTLERYQKCSYGSIEVNNKPAKELENSYREYLKLKGRYENLQRQQRNLLGEDLGPLNSKELEQLERQLDGSLKQVRCIKTQYMLDQLSDLQGKEHILLDANRALSMKLEDMIGVRHHHIGGGWEGGDQQNIAYGHPQAHSQGLYQSLECDPTLQIGYSHPVCSEQMAVTVQGQSQQGNGYIPGWML
>ZmZMM24	MGRGRVELKRIENKINRQVTFAKRRNGLLKKAYELSVLCDAEVALIIFSNRGKLYEFCSSSNMLKTLDRYQKCSYGSIEVNNKPAKELENSYREYLKLKGRYENLQRQQRNLLGEDLGPLNSKELEQLERQLDGSLKQVRSIKTQYMLDQLSDLQNKEQMLLETNRALAMKLDDMIGVRSHHMGGGGGWEGGEQNVTYAHHQAQSQGLYQPLECNPTLQMGCCFGDDDDDDRYDNPVCSEQITATTQAQAQQGNGYIPGWML
>OsMADS34	MGRGKIEIKRIENSSNRQVTFAKRRAGLVKKAREIGVLCDAEVGVVIFSSAGKLYDFWTPKTTLPRILEKYQTNSGKILWDEKHKSISAEIDRVKKENDNMQIELRHMKGEDVNSLQPKELIAIEEALTNGQTNLRDKMMDHWKMHRRNEKMLEEEHKLLALRMHQQDDLSSGMREMELGYHQGRDFTSQMPFTFRLQPSHPNLQEDK
>ZmZMM3	MGRGKIEIKRIENQSNRQVTFSKRKNGILKKAKEISVLCDAEVGVVVFSSAGKLYDFCSPKTSLSRILEKCQTNSGKILWDEKHKSLSAEIDRIKKENDNMQIELRHLKGEDLNSLQPKELIMIEEALDNGLTSLHEKQMEHYDRLVKHGKMLEDENKLLAFKVHQHDIALSGSMRDLELGYHPDRDFAAQMPITFRVQPSHPNLQEDS
>OsMADs5	MGRGKIEIKRIENSTNRQVTFSKRRSGILKKAREISVLCDAEVGVVIFSSAGKLYDYCSPKTSLSRILEKYQTNSGKILWDEKHKSLSAEIDRIKKENDNMQIELRHLKGEDLNSLQPKELIMIEEALDNGIVNVNDKLMDHWERHVRTDKMLEDENKLLAFKLHQQDIALSGSMRDLELGYHPDRDFAAQMPITFRVQPSHPNLQENN
>OsMADS4	MGRGKIEIKRIENSTNRQVTFSKRRAGILKKAREIGVLCDAEVGVVIFSSAGKLSDYCTPKTTSVFPPLSRILEKYQTNSGKILWDEKHKSLSAEIDRVKKENDNMQIELRHMKGEDLNSLQPKELIAIEEALNNGQANLRDKMMDHWRMHKRNEKMLEDEHKMLAFRVHQQEVELSGGIRELELGYHHDDRDFAASMPFTFRVQPSHPNLQQEK
>ZmMADS29	MGRGKIEIKRIENSTNRQVTFSKRRAGLVKKAREIGVLCDAEVGVVIFSSGGKLYDYCSPRTSLSRILEKYQTNSGKILWGEKHKNLSAEIDRVKKENDNMQIQLRHLKGEDLNSLQPRELIAIEEGLQNGQTNMREKQMDYWRMHKTNGKMLEDEHKILTFRMHQQAVDLSGGMRELETGYHQVQHDRDFISQMPFTFRVQPNHPNLQEDE
>ZmMADS16	MGRGKIKIKRIENSTNRQVTFSKRRAGLVKKAREIGVLCDTEVGVVIFSSGGKLYDYCSPRTSSVHCPLILFILLLVYYRPSSFLLCCVQAKLIEKTQIWFVGRLSRILEKYQTNSGKILWGEKHKNLSAEIDRVKKENDNMQIQLRPVHLKGEDLNSLQHRELIAIEEGLQNGQTNMREKQAMDYWRMHKTNGKMLEDEHKILTFRMHQQAVDLSGRMRELEIGYHQVQHDRDFISQMPFTFRVQPNHPNLQEDE
>WM25	MGRGKIEIKRIENSTNRQVTFSKRRNGILKKAREISVLCDAEVGVVVFSSAGKLYDYCSPKTSLSKILEKYQTNSGKILWGEKHKSLSAEIDRIKKENDTMQIELRHLKGEDLNSLQPKDLIMIEEALDNGLTNLNEKLVTNPPSQSISMRLTLQMEHWERRVTNTKMMEDENKLLAFKLHQQDIALSGSMRELELGYHPDRDLAAQMPITFRVQPSHPNLQENN
>OsMADS32	MGRGKIEIKRIENATNRQVTFSKRRGGLLKKANELAVLCDARVGVVIFSSTGRMFEYSSPASSLRDLIEQYQNATNSQFEEINHDQQIFVEMTRMRNEMEKLDGAIRRYTGDDLSSLSLADVNDIEQQLEFSVAKVRARKHQLLNQQLDNLRRKEHILEDQNSFLCRMISENQHGSDRKMAVMPPVLSMLTPAFPATPYYTGEESSSTALQLTSPQLQLHAAEAAGFRLQPTQPNLQDPACSSLHAGHGLHLW
>TaAGL14	MGRGRSEIKRIENPTQRQSTFYKRRDGLFKKARELAVLCDADLLLLLFSASGKLYHFLSPTVPSVREFVERYEATTHTKVWADIRQERRAELEKVGSMCDLLEKQLRFMTVDDGEEYTVPSLEALEHNLEAAMRKVRSEKDRKIGGEICYLQNIIRGRQEERYGLCDKIAHAQTLKDVECGSTSLSNGLDLKLGFN
>OsMADS29	MGRGRSEIKRIDNPTQRQSTFYKRRDGLFKKARELAVLCDADLLLLLFSASGKLYQYLAPTVPSVKEFVERYEASTHTKVWSDIRQERRRELEKVAKMCDLLEKELRFMTVDDGERYTVPSLAALEHNLEAAMHKVRSEKDRKIGGEMSYLENMIRGKQAERYGLCDKLAHAQSLKVVEGGSTSLNNGLDLKLGRFSQSIQNLVTVQVSRSQI
>OsMADS30	MGRGKIEIKRIENATNRQVTFSKRRGGLLKKANELAVLCDARVGVVIFSSTGKMFEYCSPTCSLRELIEHYQTVTNTHFEEINHDQQIFVEMTRMRNEMEKLDGGIRRFTGDDLSNLTLADINDLEQQLEFSVTKVRARKHQLLNQQLDNLRRKEHILEDQNSFLCRMINENHHQAAVGGGDVKAMVEMAPVLSMLTAAPAYYGEESSSTALQLTPPLHAVDAAAAAGFRLQPTQPNLQDPGCSSSSFHAAAAGHGLQLW
>OsMADS31	MGQGKIEMKRIEDATRRQVTFSKRRAGFLKKANELAVLCDAQVGVVVFSDKGKLFDFCSPPVILMELFHRYEITTRNTRLQETNRDDEQMVMEITRLRNEIDQLEASLRRQTGEDLSSVSTVDELSQLQLQLESSLSKVHARKDELMSQQLEDMRRMHQTVHEQNNFLCRMVTKILLLNVITIMILAAMISITHARIALDDCMQLGYIVIKQENSWRFWFI
>ZmMADS18	MGRGRVELKKIENPTNRQVTFSKRRMGLLKKANELAILCDAQIGVIVFSGTGKMYEYSSPPWRIANIFDRYLKAPSTRFEEMDVQQRIIQEMTRMKDENNRLRIIMRQYMGDDLASLTLQDVSNLEQQIEFSLYKVRLRKQQLLDQQLLEMHSRVCNKRIYRFSILPYLIHYIEIIKF
>ZmZMM17	MGRGKIEIKRIENSTNRQVTFSKRRGGLLKKANELAVLCDARVGVVIFSSTGKMFEYCSPACSLRELIEQYQHATNSHFEEINHDQQILLEMTRMKNEMEKLETGIRRYTGDDLSSLTLDDVSDLEQQLEYSVSKVRARKHQLLNQQLDNLRRKEQILEDQNTFLYRMINENQQAALTGEVKLGEMAPLAMLQPPPAFAHSATAYYGGESSSSGTALQLMSAAPQLHADDLGFRLQPTQPNLQDPAAPCGGLHGHGLQLW
>AtAGL3	MGRGKVELKRIENKINRQVTFAKRRNGLLKKAYELSVLCDAEIALLIFSNRGKLYEFCSSPSGMARTVDKYRKHSYATMDPNQSAKDLQDKYQDYLKLKSRVEILQHSQRHLLGEELSEMDVNELEHLERQVDASLRQIRSTKARSMLDQLSDLKTKEEMLLETNRDLRRKLEDSDAALTQSFWGSSAAEQQQQHQQQQQGMSSYQSNPPIQEAGFFKPLQGNVALQMSSHYNHNPANATNSATTSQNVNGFFPGWMV
>W27A	MGRGKIEIKRIENTTSRQVTFCKRRNGLLKKAYELSVLCEAEIALIVFSARGRLYEYASNSTRTTIDRYKKASASASGSAPAIDVNSQQYFQQESAKLRHQIQSLQNANRNLMGESVGNLTLKELKSLENRLDKGIGRIRAKKHELLFAEIEYMQKLEVDLQSENMYLRAKVADAERLALAAPPPAPGGAELEVLPTFDARSYYHHQAVNMLQDAAAASSSSRYSQSSQAAAATTALHLGYQIKGSQVPTELIDR
>OsMADS21	MGRGKIEIKRIENKTSRQVTFCKRRNGLLKKAYELAILCDAEIALIVFSSRGRLYEFSNVNSTRSTIERYKKASASTSGSAPVIDVNSHQYFQQEAAKMRHQIQTLQNANRHLIGESIGNMTAKELKSLENRLEKGISRIRSKKHELLFSEIEYMQKREADLQNENMFLRAKVAEAERAEHDDQQAAEDDEMAPAPAVGGGSSSGTELEALPATFDTREYYQPAPPVSMLAAAAAAAAAQYSSDHHQTALHLGYFKVDSGKGGLL
>OSMADS13	MGRGRIEIKRIENTTSRQVTFCKRRNGLLKKAYELSVLCDAEVALIVFSSRGRLYEYSNNNNVKATIDRYKKAHACGSTSGAPLIEVNAQQYYQQESAKLRHQIQMLQNTNKHLVGDNVSNLSLKELKQLESRLEKGISKIRARKNELLASEINYMAKREIELQNDNMDLRTKVNTYQIAEEEQQLQQVTVARSAAMELQAAAAAQQQQQNPFAVAAAQLDMKCFFPLNLFEAAAQVQAVAAQRQQIIPTELNLGYHHHLAIPGAAAADAPPPHF
>AtSKT	MLFPHERKKEKERSQGFYLVTRLRIRMGRGKIEIKRIENSTNRQVTFCKRRNGLLKKAYELSVLCDAEVALIVFSTRGRLYEYANNNIRSTIERYKKACSDSTNTSTVQEINAAYYQQESAKLRQQIQTIQNSNRNLMGDSLSSLSVKELKQVENRLEKAISRIRSKKHELLLVEIENAQKREIELDNENIYLRTKVAEVERYQQHHHQMVSGSEINAIEALASRNYFAHSIMTAGSGSGNGGSYSDPDKKILHLG
>ZmMADS1	MGRGRIEIKRIENNTSRQVTFCKRRNGLLKKAYELSVLCDAEVALVVFSSRGRLYEYANNSVKATIERYKKAHAVGSSSGPPLLEHNAQQFYQQESAKLRNQIQMLQNTNRHLVGDSVGNLSLKELKQLESRLEKGISKIRARKSELLAAEINYMAKRETELQNDHMNLRTKIEEGEQQLQQVTVAQSVAAAAATDVELNPFLEMDTKCFFPGGPFATLDMKCFFPGSLQMLEAQQRQMLATELNLGYQLAPPDTDVANNNPQQF
>ZmMADS2	MTEIRHQASCKHVQEGSINQRSGKSKVQASPSENSGPNQCSSKGQPGRRNHQTDLSCGPSSKVKEQVAAAPTGSGDRQGQGRGKIEIKRIENTTNRQVTFCKRRNGLLKKAYELSVLCDAEVALVVFSSRGRLYEYANNSVKSTIERYKKANSDSSNSGTVAEVNAQKLYLLTGYIHTCKLAVLPAGVLQAATDDPQLAKRKHPNLFRWSSRNIVGDSIHTMGLRDLKQMEGKLEKAIIKIRARKNELLYAEVDYMQKREMDLQTDNMYLRSKIAESNETGQPAMHMTMGAPPTSEYDHMAPFDSRNFLQVSMPQHYSHQLQPTTLQLG
>WM24A	MARERRAIRRIESAAARQVTFSKRRRGLFKKAEELAVLCDADVALVVFSSTGKLSQFASSSMNEIIDKYSTHSKNLGKSDQQPAIDLNLEHCKYDSLNEQLAEASLRLRHMRGEELDGLSVGELQQMEKNLETGLQRVLCTKDRQFMQQISDLQHKGTQLAEENMRLKNQMHEVPTASTVAVAEAENVVPEDAHSSDSVMTAVHSGSSQDNDDGSDISLKLALPWK
>OsMADS55	MARERREIRRIESAAARQVTFSKRRRGLFKKAEELAVLCDADVALVVFSSTGKLSQFASSNMNEIIDKYTTHSKNLGKTDKQPSIDLNFFLIILLRTYTNSYAYIHLLLQLEHSKCSSLNEQLAEASLQLRQMRGEELEGLSVEELQQMEKNLEAGLQRVLCTKDQQFMQEISELQRKGIQLAEENMRLRDQMPQVPTAGLAVPDTENVLTEDGQSSESVMTALNSGSSQDNDDGSDISLKLGLP
>OsMADS22	MARERREIKRIESAAARQVTFSKRRRGLFKKAEELSVLCDADVALIVFSSTGKLSHFASSSMNEIIDKYNTHSNNLGKAEQPSLDLNLEHSKYAHLNEQLAEASLRLRQMRGEELEGLSIDELQQLEKNLEAGLHRVMLTKDQQFMEQISELQRKSSQLAEENMQLRNQVSQISPAEKQVVDTENFVTEGQSSESVMTALHSGSSQSQDNDDGSDVSLKLGLPCGAWK
>ZmMADS73	MARERREIKRIESAAARQVTFSKRRRGLFKKAQELSVLCDADVALIVFSSTGKLSQFASSSMNEIIDKYNTHSKNLGKTEQPSLDLNLEHSKYANLNEQLAEASLRLRQMRGEELEGLNVEELQQLEKNLESGLHRVLQTKDQQFLEQINDLERKSTQLAEENMQLRNQVSQIPPAGKQAVADTENVIAEEGQSSESVMTALHSGSSQDNDDGSDVSLKLG
>ZmZMM19	MARERREIKRIESAAARQVTFSKRRRGLFKKAEELSVLCDADVALIVFSSTGKLSQFASSSMNEIIDKYSTHSKNLGKAEQPSLDLNLEHSKYANLNEQLVEASLRLRQMRGEELEGLSVEELQQLEKNLESGLHRVLQTKDQQFLEQISDLEQKSTQLAEENRQLRNQVSHIPPVGKQSVADAENVIAEDGQSSESVMTALHSGSSQDNDDGSDVSLKLG
>ZmZMM20	MVGTGKRERIAIRRIDNLAARQVTFSKRRRGLFKKAEELSILCDAEVGLVVFSATGKLFHFASSSMKQVIDRYDSHSKTLQRSEPQSSQLQSHMDDGTCARLKEELAETSLKLRQMRGEELQRLSVEQLQELEKTLESGLGSVLKTKSQKILDEISGLERKASITPFPNCSTSVLTCVVKQRTQLIEENSRLKEQVTRMSRMETQLGADPEFVYEEGQSSESVTNTSYPRPSTDTDDCSDTSLRLGLPLFSSK
